# Supplementary material for: Rationale and design of the PLACID study: a randomised trial comparing the efficacy and safety of inhaled loxapine versus IM aripiprazole in acutely agitated patients with schizophrenia or bipolar disorder
Source: BMC Psychiatry. 2017 Apr 4;17:126. doi: 10.1186/s12888-017-1291-5 (PMC5379730; doi:10.1186/s12888-017-1291-5)
Supplement: Additional file 1: — Ethics committees that approved the study: The contains the names and other relevant information of all the ethics committee that have approved the study. (XLS 59 kb) [file 12888_2017_1291_MOESM1_ESM.xls]

## Sheet: Sheet1
Report Title	Site #	Site IRB Types	PI Last Name	PI First Name	Site Name	IRB Account Name	Is Local IRB?	IRB Address 1	IRB Address 2	IRB Address 3	IRB City	IRB State/Province	IRB Postal Code	IRB Country	IRB Main Phone	IRB Main Fax
IRB/IEC Address Listing (Excel)	101	Local	Hanuskova	Vlasta	Psychiatrická nemocnice v Opave	Etická komise Fakultní nemocnice Ostrava	Y	17. listopadu 1790/5			Ostrava - Poruba	SEVEROMORAVSKY KRAJ	708 52	Czech Republic	+420597372542	+420597374801
IRB/IEC Address Listing (Excel)	101	Local	Hanuskova	Vlasta	Psychiatrická nemocnice v Opave	Eticka komise Fakultni nemocnice v Motole	N	Ústav patologie a molekulární medicíny	V Úvalu 84		PRAHA	PRAHA	150 06	Czech Republic
IRB/IEC Address Listing (Excel)	102	Central	Herman	Erik	Medical Services Prague	Eticka komise Fakultni nemocnice v Motole	N	Ústav patologie a molekulární medicíny	V Úvalu 84		PRAHA	PRAHA	150 06	Czech Republic
IRB/IEC Address Listing (Excel)	103	Central	Kadlecova	Eva	Psychiatricka Lecebna U Honzicka	Eticka komise Fakultni nemocnice v Motole	N	Ústav patologie a molekulární medicíny	V Úvalu 84		PRAHA	PRAHA	150 06	Czech Republic
IRB/IEC Address Listing (Excel)	104	Local	Masopust	Jiri	Fakultni Nemocnice Hradec Králové	Etická komise Fakultní nemocnice Hradec Králové	Y	Sokolská 581			Hradec Králové	VYCHODOCESKY KRAJ	500 05	Czech Republic
IRB/IEC Address Listing (Excel)	104	Local	Masopust	Jiri	Fakultni Nemocnice Hradec Králové	Eticka komise Fakultni nemocnice v Motole	N	Ústav patologie a molekulární medicíny	V Úvalu 84		PRAHA	PRAHA	150 06	Czech Republic
IRB/IEC Address Listing (Excel)	105	Central/Local	Pisvejc	Jiri	Bialbi S.R.O	Etická komise BIALBI s.r.o.	Y	Zitenická 18			Litomerice	n/a	412 01	Czech Republic
IRB/IEC Address Listing (Excel)	105	Central/Local	Pisvejc	Jiri	Bialbi S.R.O	Eticka komise Fakultni nemocnice v Motole	N	Ústav patologie a molekulární medicíny	V Úvalu 84		PRAHA	PRAHA	150 06	Czech Republic
IRB/IEC Address Listing (Excel)	106	Local	Raboch	Jiri	Všeobecná fakultní nemocnice	Etická komise Všeobecná fakultní nemocnice	Y	Apolinárská 8			Praha 2		128 51	Czech Republic
IRB/IEC Address Listing (Excel)	106	Local	Raboch	Jiri	Všeobecná fakultní nemocnice	Eticka komise Fakultni nemocnice v Motole	N	Ústav patologie a molekulární medicíny	V Úvalu 84		PRAHA	PRAHA	150 06	Czech Republic
IRB/IEC Address Listing (Excel)	107	Central/Local	Rektor	Juraj	Psychosocialni Centrum Prerov (PSC)	Etická komise Fakultní nemocnice Ostrava	Y	17. listopadu 1790/5			Ostrava - Poruba	SEVEROMORAVSKY KRAJ	708 52	Czech Republic	+420597372542	+420597374801
IRB/IEC Address Listing (Excel)	107	Central/Local	Rektor	Juraj	Psychosocialni Centrum Prerov (PSC)	Eticka komise Fakultni nemocnice v Motole	N	Ústav patologie a molekulární medicíny	V Úvalu 84		PRAHA	PRAHA	150 06	Czech Republic
IRB/IEC Address Listing (Excel)	108	Central/Local	Solle	Zdenek	Clintrial s.r.o.	Clintrial s.r.o.	Y	Pocernická 16			Praha 10		10000	Czech Republic	+420222510607
IRB/IEC Address Listing (Excel)	108	Central/Local	Solle	Zdenek	Clintrial s.r.o.	Eticka komise Fakultni nemocnice v Motole	N	Ústav patologie a molekulární medicíny	V Úvalu 84		PRAHA	PRAHA	150 06	Czech Republic
IRB/IEC Address Listing (Excel)	109	Local	Latalova	Klara	Fakultni Nemocnice Olomouc (FNOL) - Klinika Psychiatrie	Eticka komise Fakultni nemocnice v Motole	Y	Ústav patologie a molekulární medicíny	V Úvalu 84		PRAHA	PRAHA	150 06	Czech Republic
IRB/IEC Address Listing (Excel)	109	Local	Latalova	Klara	Fakultni Nemocnice Olomouc (FNOL) - Klinika Psychiatrie	Etická komise FN a LF UP Olomouc	N	I.P. Pavlova 6			Olomouc	SEVEROMORAVSKY KRAJ	775 20	Czech Republic	+420588442477	+420588442477
IRB/IEC Address Listing (Excel)	301	Central	Assion	Hans-Joerg	LWL Klinik Dortmund	Ethik-Kommission der Medizinischen Fakultät der Ruhr-Universität	N	Bürkle-de-la-Camp-Platz 1			Bochum	NORDRHEIN-WESTFALEN	44789	Germany	+492343026421	+492343026426
IRB/IEC Address Listing (Excel)	302	Local	Frodl	Thomas	Universitaet Regensburg - Klinik und Poliklinik fuer Psychiatrie und Psychotherapie	Ethikkommission an der Universität Regensburg	Y	Franz-Josef-Strauß-Allee 11			Regensburg	BAYERN	93053	Germany
IRB/IEC Address Listing (Excel)	303	Local	Schwerthöffer	Dirk	Technische Universität München, Psychiatrische Klinik und Poliklinik	Ethik-Kommission der Fakultät für Medizin der Technischen Universität München	Y	Grillparzerstrasse 16 III. Stock			München	BAYERN	81675	Germany	+4908941404371	+4908941404199
IRB/IEC Address Listing (Excel)	401	Local	Bobrov	Alexey	Federal State Institution Moscow research Institute of psychiatry of Roszdrav	Ethical Committee of Russian State Medical University of Roszdrav	Y	1, ulica Ostrovityanova			Moscow	MOSCOW	117997	Russia
IRB/IEC Address Listing (Excel)	402	Local	Bogdanov	Anatoly	State Healthcare Institution "Arkhangelsk Regional Clinical Psychiatric Hospital"	Independent Ethics Committee at the Limited Liability Company Arte Med Assistance	Y	78 Marata Street			Saint Petersburg		191119	Russia	+79062415644	+78125723778
IRB/IEC Address Listing (Excel)	403	Local	Mukhametshina	Elvira	Institute of Mental Health and Addictology	LEC at Institute of Mental Health and Addictology	Y	21, Varshavskoe shosse			Moscow	MOSCOW		Russia
IRB/IEC Address Listing (Excel)	403	Local	Mukhametshina	Elvira	Institute of Mental Health and Addictology	Ethical Council at the Ministry of Health and Social Development of Russian Federation	N	3, Rakhmanovsky lane			Moscow	n/a	127994	Russia	+74956981477
IRB/IEC Address Listing (Excel)	404	Local	Popov	Mikhail	City Psychiatric Hospital No. 3 n.a. Scvortsov-Stepanov	Ethics Committee at the V.M. Bekhterev St.Petersburg Research Psychoneurological Institute	Y	Ethics Committee	3, ulica Bekhtereva		Saint Petersburg		192019	Russia
IRB/IEC Address Listing (Excel)	405	Local	Popov	Yurii	The St.Petersburg V.M.Bekhterev Psychoneurological Research Institute	Ethics Committee at the V.M. Bekhterev St.Petersburg Research Psychoneurological Institute	Y	Ethics Committee	3, ulica Bekhtereva		Saint Petersburg		192019	Russia
IRB/IEC Address Listing (Excel)	406	Local	Sidenkova	Alena	Sverdlovsk Regional Clinical Psyhiartric Hospital	LEC at Sverdlovsk Regional Clinical Psyhiartric Hospital	Y	8 km Sibirskii Trakt			Ekaterinburg		620030	Russia
IRB/IEC Address Listing (Excel)	407	Local	Snedkov	Eugeniy	Saint Nikolas Psychiatric Hospital	Ethics Committee at the V.M. Bekhterev St.Petersburg Research Psychoneurological Institute	Y	Ethics Committee	3, ulica Bekhtereva		Saint Petersburg		192019	Russia
IRB/IEC Address Listing (Excel)	408	Local	Zolotarev	Sergey	Territorial Specialized Psychiatric Hospital Number 2	LEC at Stavropol Regional Psychiatric Hospital No 2	Y	Koroleva Street, 84	Kochubeevskoe distrikt	Stavropol region	Tonnelniy settlement	STAVROPOL	357034	Russia
IRB/IEC Address Listing (Excel)	409	Local	Bukhanovskaya	Olga	Treatment and Rehabilitology Scientific Centre "Phoenix"	LEC at Treatment and Rehabilitology Scientific Centre "Phoenix"	Y	Maksima Gorkogo Street, 136			Rostov on Don	ROSTOV	344000	Russia
IRB/IEC Address Listing (Excel)	409	Local	Bukhanovskaya	Olga	Treatment and Rehabilitology Scientific Centre "Phoenix"	Ethical Council at the Ministry of Health and Social Development of Russian Federation	N	3, Rakhmanovsky lane			Moscow	n/a	127994	Russia	+74956981477
IRB/IEC Address Listing (Excel)	410	Local	Dobrovolskaya	Natalia	City Psychoneurological Dispensary #7	Ethics Committee at the V.M. Bekhterev St.Petersburg Research Psychoneurological Institute	Y	Ethics Committee	3, ulica Bekhtereva		Saint Petersburg		192019	Russia
IRB/IEC Address Listing (Excel)	501	Central	Bernardo	Miguel	Hospital Clinic i Provincial de Barcelona	Fundació Clínic per a la Recerca Biomédica	N	Calle Villarroel nº 170			Barcelona	BARCELONA	08036	Spain	+34932275428	+34932275484
IRB/IEC Address Listing (Excel)	502	Local	Franco	Manuel	Complejo Asistencial de Zamora (Hospital Provincial)	Comité Ético de Investigación Clínica Área de Salud de Zamora	Y	Secretaría Hospital Provincial	C/ Hernán Cortés, nº 40		Zamora	ZAMORA	49021	Spain	+34980548572	+34980517305
IRB/IEC Address Listing (Excel)	502	Local	Franco	Manuel	Complejo Asistencial de Zamora (Hospital Provincial)	Fundació Clínic per a la Recerca Biomédica	N	Calle Villarroel nº 170			Barcelona	BARCELONA	08036	Spain	+34932275428	+34932275484
IRB/IEC Address Listing (Excel)	503	Local	Gonzalez Pablos	Emilio	Complejo Hospitalario San Luis	Comité Ético de Investigación Clínica del Complejo Asistencial de Palencia	Y	Servicio de Farmacia	Complejo Asistencial de Palencia	Avda. Donantes de Sangre, s/n	Palencia	PALENCIA	34005	Spain	+34979167000	+34979167015
IRB/IEC Address Listing (Excel)	503	Local	Gonzalez Pablos	Emilio	Complejo Hospitalario San Luis	Fundació Clínic per a la Recerca Biomédica	N	Calle Villarroel nº 170			Barcelona	BARCELONA	08036	Spain	+34932275428	+34932275484
IRB/IEC Address Listing (Excel)	504	Local	Montañes Rada	Francisco	Hospital Fundación Alcorcón, Madrid	Comité Etico de Investigación Clínica de la Fundación Hospital Alcorcón	Y	Calle Budapest, 1			Alcorcón	MADRID	28922	Spain	+34916219529	+34916219904
IRB/IEC Address Listing (Excel)	504	Local	Montañes Rada	Francisco	Hospital Fundación Alcorcón, Madrid	Fundació Clínic per a la Recerca Biomédica	N	Calle Villarroel nº 170			Barcelona	BARCELONA	08036	Spain	+34932275428	+34932275484
IRB/IEC Address Listing (Excel)	505	Local	Bobes	Julio	Hospital Universitario Central de Asturias	Comite Etico de Investigación Clinica de Asturias	Y	1ª Planta Consultas Externas	Celestino Villamil, s/n		Oviedo	ASTURIAS	33006	Spain	+34985107927	+34985108711
IRB/IEC Address Listing (Excel)	505	Local	Bobes	Julio	Hospital Universitario Central de Asturias	Fundació Clínic per a la Recerca Biomédica	N	Calle Villarroel nº 170			Barcelona	BARCELONA	08036	Spain	+34932275428	+34932275484
IRB/IEC Address Listing (Excel)	506	Local	González Piqueras	José Carlos	Hospital Clinico Universitario de Valencia	Comité Ético de Investigación Clínica Hospital Clínico Universitario de Valencia	Y	Avenida Vicente Blasco Ibáñez, 17	Pabellón B	Primer Piso	Valencia	VALENCIA	46010	Spain	+34963862894	+34963862657
IRB/IEC Address Listing (Excel)	506	Local	González Piqueras	José Carlos	Hospital Clinico Universitario de Valencia	Fundació Clínic per a la Recerca Biomédica	N	Calle Villarroel nº 170			Barcelona	BARCELONA	08036	Spain	+34932275428	+34932275484
IRB/IEC Address Listing (Excel)	507	Local	Villagrán Moreno	José María	Hospital Jerez de la Frontera	CEI Área Sanitaria Jerez - Costa Noroeste y Sierra de Cádiz	Y	Hospital General de Jerez	Ctra. de Circunvalación, s/n	Planta S-1	Jerez de la Frontera	CADIZ	11407	Spain	+34956032484
IRB/IEC Address Listing (Excel)	507	Local	Villagrán Moreno	José María	Hospital Jerez de la Frontera	Comité Coordinador de Ética de la Investigación Biomédica de Andalucía (CCEIBA)	Y	Consejería de Salud	Avenida de la Innovación, s/n	Edificio Arena 1	Sevilla	SEVILLA	41020	Spain	+955006652	+34955407241
IRB/IEC Address Listing (Excel)	507	Local	Villagrán Moreno	José María	Hospital Jerez de la Frontera	Fundació Clínic per a la Recerca Biomédica	N	Calle Villarroel nº 170			Barcelona	BARCELONA	08036	Spain	+34932275428	+34932275484
IRB/IEC Address Listing (Excel)	508	Central/Local	Segarra Echevarria	Rafael	Hospital Universitario Cruces	Comite Autonomico de Euskadi CEIC-E Dirección de Farmacia	Y	Calle Donostia-San Sebastian nº 1			Vitoria	Vitoria	01010	Spain	+34945019296	+34945019200
IRB/IEC Address Listing (Excel)	508	Central/Local	Segarra Echevarria	Rafael	Hospital Universitario Cruces	Fundació Clínic per a la Recerca Biomédica	N	Calle Villarroel nº 170			Barcelona	BARCELONA	08036	Spain	+34932275428	+34932275484
IRB/IEC Address Listing (Excel)	509	Local	Sánchez	Pedro	Hospital Psiquiátrico de Álava	Comite Autonomico de Euskadi CEIC-E Dirección de Farmacia	Y	Calle Donostia-San Sebastian nº 1			Vitoria	Vitoria	01010	Spain	+34945019296	+34945019200
IRB/IEC Address Listing (Excel)	509	Local	Sánchez	Pedro	Hospital Psiquiátrico de Álava	Fundació Clínic per a la Recerca Biomédica	N	Calle Villarroel nº 170			Barcelona	BARCELONA	08036	Spain	+34932275428	+34932275484
IRB/IEC Address Listing (Excel)	510	Local	Parámo Fernández	Mario	Complejo Hospitalario Universitario de Santiago	CEIC, Hospital Clinic i Provincial, Servicio de Farmacia	Y	Calle Villarroel n º170	Escalera 8 Sótano		Barcelona	BARCELONA	080036	Spain	+34932275786	+34932275457
IRB/IEC Address Listing (Excel)	510	Local	Parámo Fernández	Mario	Complejo Hospitalario Universitario de Santiago	Comité Ético de Investigación Clínica de Galicia-SERGAS	Y	Div. de Farmacia y Productos Sanitarios	Calle San Lázaro s/n	Edificio de la Conselleria de Sanidad	Santiago de Compostela	La Coruña	15703	Spain	+34881546425	+34881540270
IRB/IEC Address Listing (Excel)	511	Local	Ramos Quiroga	Jose Antonio	Hospital Universitario Vall d'Hebron	CEIC Hospital Universitari Vall d Hebron	Y	Unidad de Soporte al CEIC (SCEI)	Vall d´Hebrón Institut de Recerca (VHIR)	Edificio Hospital Maternoinfantil, planta 13. Paseo Vall d´Hebrón 119-129	Barcelona	BARCELONA	08035	Spain	+0034934893000x3726	+0034934894180
IRB/IEC Address Listing (Excel)	511	Local	Ramos Quiroga	Jose Antonio	Hospital Universitario Vall d'Hebron	CEIC, Hospital Clinic i Provincial, Servicio de Farmacia	Y	Calle Villarroel n º170	Escalera 8 Sótano		Barcelona	BARCELONA	080036	Spain	+34932275786	+34932275457

## Sheet: XDO_METADATA
Version
ARU-dbdrv
Extractor Version
Template Code
Template Type	TYPE_EXCEL_TEMPLATE
Preprocess XSLT File
Last Modified Date
Last Modified By
Data Constraints:
